# Supplementary material for: Characterization of Virulence Factors in Candida Species Causing Candidemia in a Tertiary Care Hospital in Bangkok, Thailand
Source: J Fungi (Basel). 2023 Mar 14;9(3):353. doi: 10.3390/jof9030353 (PMC10059995; doi:10.3390/jof9030353)
Supplement: Supplementary file 1 [file jof-09-00353-s001.zip]

Archive with 1 entries (1 files):
- jof-2225231-supplementary.pdf
